# Supplementary material for: MicroRNAs for Virus Pathogenicity and Host Responses, Identified in SARS-CoV-2 Genomes, May Play Roles in Viral-Host Co-Evolution in Putative Zoonotic Host Species
Source: Viruses. 2021 Jan 16;13(1):117. doi: 10.3390/v13010117 (PMC7830670; doi:10.3390/v13010117)
Supplement: Supplementary file 1 [file viruses-13-00117-s001.zip › Supp Table S1_miR zoonosis_2020.xlsx]

## Sheet: Sheet1
HAS	pangolin	Pig	Cow	Bat	human	Rat	Chicken
8066	Score:32.2 bits(16), Expect:0.86,	Score:32.2 bits(16), Expect:1.0,	Score:32.2 bits(16), Expect:1.1,	Score:30.2 bits(15), Expect:3.2,	Score:32.2 bits(16), Expect:1.3,	Score:30.2 bits(15), Expect:4.6,	Score:30.2 bits(15), Expect:1.7,
	Identities:16/16(100%), Gaps:0/16(0%), Strand: Plus/Minus	Identities:16/16(100%), Gaps:0/16(0%), Strand: Plus/Minus	Identities:16/16(100%), Gaps:0/16(0%), Strand: Plus/Minus	Identities:15/15(100%), Gaps:0/15(0%), Strand: Plus/Minus	Identities:16/16(100%), Gaps:0/16(0%), Strand: Plus/Plus	Identities:15/15(100%), Gaps:0/15(0%), Strand: Plus/Plus	Identities:15/15(100%), Gaps:0/15(0%), Strand: Plus/Minus
	Query 1 CCAAAAGATCACATTG 16	Query 1 CCAAAAGATCACATTG 16	Query 1 CCAAAAGATCACATTG 16	Query 2 CAAAAGATCACATTG 16	Query 1 CCAAAAGATCACATTG 16	Query 1 CCAAAAGATCACATT 15	Query 1 CCAAAAGATCACATT 15
	||||||||||||||||	||||||||||||||||	||||||||||||||||	|||||||||||||||	||||||||||||||||	|||||||||||||||	|||||||||||||||
	Sbjct 68072 CCAAAAGATCACATTG 68057	Sbjct 13658257 CCAAAAGATCACATTG 13658242	Sbjct 60450698 CCAAAAGATCACATTG 60450683	Sbjct 10341171 CAAAAGATCACATTG 10341157	Sbjct 10030295 CCAAAAGATCACATTG 10030310	Sbjct 84095319 CCAAAAGATCACATT 84095333	Sbjct 25846103 CCAAAAGATCACATT 25846089
5197	Score:36.2 bits(18), Expect:0.16,	Score:34.2 bits(17), Expect:0.76,	Score:34.2 bits(17), Expect:0.83,	Score:36.2 bits(18), Expect:0.16,	Score:32.2 bits(16), Expect:4.0,	Score:34.2 bits(17), Expect:0.88,	Score:30.2 bits(15), Expect:5.1,
	Identities:18/18(100%), Gaps:0/18(0%), Strand: Plus/Minus	Identities:17/17(100%), Gaps:0/17(0%), Strand: Plus/Minus	Identities:17/17(100%), Gaps:0/17(0%), Strand: Plus/Minus	Identities:18/18(100%), Gaps:0/18(0%), Strand: Plus/Minus	Identities:16/16(100%), Gaps:0/16(0%), Strand: Plus/Plus	Identities:17/17(100%), Gaps:0/17(0%), Strand: Plus/Plus	Identities:15/15(100%), Gaps:0/15(0%), Strand: Plus/Plus
	Query 4 CGAAGACCCAGTCCCTAC 21	Query 5 GAAGACCCAGTCCCTAC 21	Query 7 AGACCCAGTCCCTACTT 23	Query 6 AAGACCCAGTCCCTACTT 23	Query 6 AAGACCCAGTCCCTAC 21	Query 5 GAAGACCCAGTCCCTAC 21	Query 9 ACCCAGTCCCTACTT 23
	||||||||||||||||||	|||||||||||||||||	|||||||||||||||||	||||||||||||||||||	||||||||||||||||	|||||||||||||||||	|||||||||||||||
	Sbjct 13409 CGAAGACCCAGTCCCTAC 13392	Sbjct 43079760 GAAGACCCAGTCCCTAC 43079744	Sbjct 158209736 AGACCCAGTCCCTACTT 158209720	Sbjct 59760680 AAGACCCAGTCCCTACTT 59760663	Sbjct 130434203 AAGACCCAGTCCCTAC 130434218	Sbjct 96671646 GAAGACCCAGTCCCTAC 96671662	Sbjct 72124822 ACCCAGTCCCTACTT 72124836
3611	Score:34.2 bits(17), Expect:0.33,	Score:34.2 bits(17), Expect:0.38,	Score:34.2 bits(17), Expect:0.41,	Score:34.2 bits(17), Expect:0.32,	Score:38.2 bits(19), Expect:0.021,	Score:36.2 bits(18), Expect:0.11,	Score:34.2 bits(17), Expect:0.16,
	Identities:17/17(100%), Gaps:0/17(0%), Strand: Plus/Plus	Identities:17/17(100%), Gaps:0/17(0%), Strand: Plus/Minus	Identities:17/17(100%), Gaps:0/17(0%), Strand: Plus/Plus	Identities:17/17(100%), Gaps:0/17(0%), Strand: Plus/Plus	Identities:19/19(100%), Gaps:0/19(0%), Strand: Plus/Minus	Identities:18/18(100%), Gaps:0/18(0%), Strand: Plus/Minus	Identities:17/17(100%), Gaps:0/17(0%), Strand: Plus/Plus
	Query 3 TGAAGAAAGAAATTCTT 19	Query 3 TGAAGAAAGAAATTCTT 19	Query 2 GTGAAGAAAGAAATTCT 18	Query 3 TGAAGAAAGAAATTCTT 19	Query 1 TGTGAAGAAAGAAATTCTT 19	Query 2 GTGAAGAAAGAAATTCTT 19	Query 2 GTGAAGAAAGAAATTCT 18
	|||||||||||||||||	|||||||||||||||||	|||||||||||||||||	|||||||||||||||||	|||||||||||||||||||	||||||||||||||||||	|||||||||||||||||
	Sbjct 3135 TGAAGAAAGAAATTCTT 3151	Sbjct 29040495 TGAAGAAAGAAATTCTT 29040479	Sbjct 68270980 GTGAAGAAAGAAATTCT 68270996	Sbjct 94747764 TGAAGAAAGAAATTCTT 94747780	Sbjct 35079628 TGTGAAGAAAGAAATTCTT 35079610	Sbjct 267624357 GTGAAGAAAGAAATTCTT 267624340	Sbjct 25524564 GTGAAGAAAGAAATTCT 25524580
3934-3p	Score:32.2 bits(16), Expect:0.86,	Score:34.2 bits(17), Expect:0.25,	Score:34.2 bits(17), Expect:0.28,	Score:32.2 bits(16), Expect:0.84,	Score:32.2 bits(16), Expect:1.3,	Score:32.2 bits(16), Expect:1.2,	Score:30.2 bits(15), Expect:1.7,
	Identities:16/16(100%), Gaps:0/16(0%), Strand: Plus/Plus	Identities:17/17(100%), Gaps:0/17(0%), Strand: Plus/Plus	Identities:17/17(100%), Gaps:0/17(0%), Strand: Plus/Plus	Identities:16/16(100%), Gaps:0/16(0%), Strand: Plus/Plus	Identities:16/16(100%), Gaps:0/16(0%), Strand: Plus/Minus	Identities:16/16(100%), Gaps:0/16(0%), Strand: Plus/Plus	Identities:15/15(100%), Gaps:0/15(0%), Strand: Plus/Plus
	Query 1 CAGGTTGGACAGCTGG 16	Query 1 TCAGGTTGGACAGCTGG 17	Query 1 TCAGGTTGGACAGCTGG 17	Query 2 CAGGTTGGACAGCTGG 17	Query 2 CAGGTTGGACAGCTGG 17	Query 1 TCAGGTTGGACAGCTG 16	Query 1 TCAGGTTGGACAGCT 15
	||||||||||||||||	|||||||||||||||||	|||||||||||||||||	||||||||||||||||	||||||||||||||||	||||||||||||||||	|||||||||||||||
	Sbjct 30958 CAGGTTGGACAGCTGG 30973	Sbjct 14059572 TCAGGTTGGACAGCTGG 14059588	Sbjct 98606006 TCAGGTTGGACAGCTGG 98606022	Sbjct 14747902 CAGGTTGGACAGCTGG 14747917	Sbjct 22312351 CAGGTTGGACAGCTGG 22312336	Sbjct 145882625 TCAGGTTGGACAGCTG 145882640	Sbjct 37040249 TCAGGTTGGACAGCT 37040263
				Score:32.2 bits(16), Expect:0.84,
1468	Score:32.2 bits(16), Expect:0.86,	Score:32.2 bits(16), Expect:1.0,	Score:32.2 bits(16), Expect:1.1,	Identities:16/16(100%), Gaps:0/16(0%), Strand: Plus/Plus	Score:32.2 bits(16), Expect:1.3,	Score:32.2 bits(16), Expect:1.2,	Score:26.3 bits(13), Expect:26,
	Identities:16/16(100%), Gaps:0/16(0%), Strand: Plus/Plus	Identities:16/16(100%), Gaps:0/16(0%), Strand: Plus/Plus	Identities:16/16(100%), Gaps:0/16(0%), Strand: Plus/Minus		Identities:16/16(100%), Gaps:0/16(0%), Strand: Plus/Minus	Identities:16/16(100%), Gaps:0/16(0%), Strand: Plus/Plus	Identities:13/13(100%), Gaps:0/13(0%), Strand: Plus/Plus
				Query 2 CAGGTTGGACAGCTGG 18
	Query 1 CTCCGTTTGCCTGTTT 16	Query 1 CTCCGTTTGCCTGTTT 16	Query 1 CTCCGTTTGCCTGTTT 16	||||||||||||||||	Query 1 CTCCGTTTGCCTGTTT 16	Query 1 CTCCGTTTGCCTGTTT 16	Query 1 CTCCGTTTGCCTG 13
	||||||||||||||||	||||||||||||||||	||||||||||||||||	Sbjct 14747902 CAGGTTGGACAGCTGG 14747918	||||||||||||||||	||||||||||||||||	|||||||||||||
	Sbjct 240760 CTCCGTTTGCCTGTTT 240775	Sbjct 76810559 CTCCGTTTGCCTGTTT 76810574	Sbjct 47987337 CTCCGTTTGCCTGTTT 47987322		Sbjct 107723295 CTCCGTTTGCCTGTTT 107723280	Sbjct 221959854 CTCCGTTTGCCTGTTT 221959869	Sbjct 5146892 CTCCGTTTGCCTG 5146904
1307	Score:36.2 bits(18), Expect:0.055,	Score:36.2 bits(18), Expect:0.064,	Score:36.2 bits(18), Expect:0.070,	Score:36.2 bits(18), Expect:0.054,	Score:36.2 bits(18), Expect:0.084,	Score:28.2 bits(14), Expect:18,	Score:30.2 bits(15), Expect:1.7,
	Identities:18/18(100%), Gaps:0/18(0%), Strand: Plus/Plus	Identities:18/18(100%), Gaps:0/18(0%), Strand: Plus/Plus	Identities:18/18(100%), Gaps:0/18(0%), Strand: Plus/Plus	Identities:18/18(100%), Gaps:0/18(0%), Strand: Plus/Minus	Identities:18/18(100%), Gaps:0/18(0%), Strand: Plus/Plus	Identities:14/14(100%), Gaps:0/14(0%), Strand: Plus/Minus	Identities:15/15(100%), Gaps:0/15(0%), Strand: Plus/Plus
	Query 1 ACCGACGCCACGCCGAGT 18	Query 1 ACCGACGCCACGCCGAGT 18	Query 1 ACCGACGCCACGCCGAGT 18	Query 1 ACCGACGCCACGCCGAGT 18	Query 1 ACCGACGCCACGCCGAGT 18	Query 1 ACCGACGCCACGCC 14	Query 1 ACCGACGCCACGCCG 15
	||||||||||||||||||	||||||||||||||||||	||||||||||||||||||	||||||||||||||||||	||||||||||||||||||	||||||||||||||	|||||||||||||||
	Sbjct 18491 ACCGACGCCACGCCGAGT 18508	Sbjct 114325638 ACCGACGCCACGCCGAGT 114325655	Sbjct 23985882 ACCGACGCCACGCCGAGT 23985899	Sbjct 21891761 ACCGACGCCACGCCGAGT 21891744	Sbjct 103394305 ACCGACGCCACGCCGAGT 103394322	Sbjct 100829679 ACCGACGCCACGCC 100829666	Sbjct 2180076 ACCGACGCCACGCCG 2180090
3691	Score: core Expect Identities Gaps Strand 20.3 bits(10) 1.1 10/10(100%) 0/10(0%) Plus/Minus	Score:32.2 bits(16), Expect:2.5,	Score:34.2 bits(17), Expect:0.69,	Score:32.2 bits(16), Expect:2.1,	Score:44.1 bits(22), Expect:9e-04,	Score:32.2 bits(16), Expect:2.9,	Score:32.2 bits(16), Expect:1.3,
		Identities:16/16(100%), Gaps:0/16(0%), Strand: Plus/Plus	Identities:17/17(100%), Gaps:0/17(0%), Strand: Plus/Plus	Identities:16/16(100%), Gaps:0/16(0%), Strand: Plus/Minus	Identities:22/22(100%), Gaps:0/22(0%), Strand: Plus/Plus	Identities:16/16(100%), Gaps:0/16(0%), Strand: Plus/Plus	Identities:16/16(100%), Gaps:0/16(0%), Strand: Plus/Minus
	Query 2 AGAGGATGAC 11	Query 1 GAGAGGATGACGCAGA 16	Query 2 AGAGGATGACGCAGACT 18	Query 2 AGAGGATGACGCAGAC 17	Query 1 GAGAGGATGACGCAGACTTGGT 22	Query 1 GAGAGGATGACGCAGA 16	Query 7 ATGACGCAGACTTGGT 22
	||||||||||	||||||||||||||||	|||||||||||||||||	||||||||||||||||		||||||||||||||||	||||||||||||||||
	Sbjct 41285 AGAGGATGAC 41276	Sbjct 24687737 GAGAGGATGACGCAGA 24687752	Sbjct 58987526 AGAGGATGACGCAGACT 58987542	Sbjct 45629539 AGAGGATGACGCAGAC 45629524	Sbjct 5148246 GAGAGGATGACGCAGACTTGGT 5148267	Sbjct 5717789 GAGAGGATGACGCAGA 5717804	Sbjct 39536224 ATGACGCAGACTTGGT 39536209
